# Supplementary material for: Language Validation and Cultural Adaptation of the Italian Version of the Family Caregiver Quality of Life Scale
Source: Nurs Rep. 2024 Sep 6;14(3):2302–12. doi: 10.3390/nursrep14030171 (PMC11417854; doi:10.3390/nursrep14030171)
Supplement: Supplementary file 1 [file nursrep-14-00171-s001.zip]

Archive with 1 entries (1 files):
- nursrep-3138571-supplementary.pdf
